# Supplementary material for: Pathogen Stopping and Metabolism Modulation Are Key Points to Linum usitatissimum L. Early Response against Fusarium oxysporum
Source: Plants (Basel). 2023 May 12;12(10):1963. doi: 10.3390/plants12101963 (PMC10223704; doi:10.3390/plants12101963)
Supplement: Supplementary file 1 [file plants-12-01963-s001.zip]

Archive with 1 entries (1 files):
- plants-2289114-supplementary.pdf
